# Supplementary material for: Comprehensive single-cell analysis reveals novel anergic antigen-presenting cell subtypes in human sepsis
Source: Front Immunol. 2023 Sep 14;14:1257572. doi: 10.3389/fimmu.2023.1257572 (PMC10538568; doi:10.3389/fimmu.2023.1257572)
Supplement: Supplementary file 2 [file Table_1.xlsx]

## Sheet: 1. Patient Characteristics
SUPPLEMENTARY TABLE 1: Baseline characteristics of patients in the study.
	Septic patients (n=20)	Healthy controls (n=5)
Age (median [IQR])	68.5 [52, 75.5]	24 [24, 28]
Sex, Female (%)	4 (20.0)	3 (60)
SOFA score (mean (SD))	9.15 (3.76)	/
APECH II score (mean (SD))	17.95 (9.53)	/
Septic shock (%)	10 (50.0)	/
Lactate (mmol/L), (median [IQR])	1.80 [1.48, 2.28]	/
White blood cell (K/μL), (median [IQR])	10.83 [9.11, 17.10]	/
Neutrophils (K/μL), (median [IQR])	8.93 [7.02, 12.30]	/
Lymphocytes (K/μL), (median [IQR])	0.79 [0.50, 1.54]	/
Platelet (K/μL), (median [IQR])	131.50 [88.50, 184.75]	/
Creatinine (umol/L), (median [IQR])	93.90 [66.78, 162.52]	/
Procalcitonin (ng/ml), (median [IQR])	3.87 [1.18, 17.03]	/

## Sheet: 2. MS1 and Mono1 DEGs
SUPPLEMENTARY TABLE 2: MS1 and Mono1 differentially expressed genes.
FDR values are computed with a two-sided Wilcoxon rank-sum test with Benjami-Hochberg correction
MS1 vs Other Monocytes				Mono1 vs Other Monocytes
Gene	logFC	FDR		Gene	logFC	FDR
S100A12	1.62811	0		S100A12	1.74079	0
S100A8	1.38871	0		S100A8	1.4536	0
S100A9	1.15935	0		S100A9	1.32417	0
RETN	1.13284	0		RETN	0.918349	0
VCAN	0.945918	0		VCAN	0.838857	0
LGALS1	0.713164	0		SELL	0.50734	0
CTSD	0.613758	0		LGALS1	0.504514	0
CLU	0.60719	0		ALOX5AP	0.489493	0
CYP1B1	0.540281	0		CLU	0.478535	0
SELL	0.511772	0		CTSD	0.449646	0
MCEMP1	0.462412	0		PLBD1	0.445314	0
CD36	0.459694	0		RNASE2	0.429946	0
VIM	0.435416	0		MNDA	0.42852	0
RNASE2	0.391322	0		CYP1B1	0.410495	0
NKG7	0.372961	9.22806e-183		CD36	0.385694	0
KCTD12	0.369397	0		MCEMP1	0.374065	0
CD163	0.369337	0		MGST1	0.352714	0
PLBD1	0.366289	0		METTL9	0.342604	0
ALOX5AP	0.361398	0		HMGB2	0.327717	9.82344e-255
MT1X	0.346016	2.22928e-146		GAPDH	0.321278	6.181e-184
PLAC8	0.337637	0		CSTA	0.300638	1.79813e-136
GAPDH	0.327813	1.55239e-230		SERPINB1	0.297506	1.96988e-196
SERPINB1	0.301076	1.08652e-227		CD14	0.281315	1.68943e-175
STXBP2	0.300769	8.19283e-208		GCA	0.27155	7.36881e-194
C4orf48	0.281906	3.59242e-227		LYZ	0.264864	0
ITGAM	0.276334	0		PGD	0.263303	6.35916e-223
PGD	0.275295	1.44474e-259		NEAT1	-0.25117	3.59316e-91
CD99	0.272885	3.49392e-204		CFL1	-0.252574	9.42312e-26
SLC39A8	0.27186	0		RHOB	-0.253417	1.32617e-228
TPT1	0.270782	1.50693e-190		ATP1B3	-0.253603	6.4692e-115
IL1R2	0.270185	0		UBE2L6	-0.253818	7.83511e-156
LCP1	0.263601	1.18195e-232		CASP1	-0.253912	1.01274e-83
NDUFB1	0.263595	5.2665e-196		H3F3B	-0.253942	1.28441e-54
MTRNR2L1	0.26304	1.27062e-65		CHCHD2	-0.254785	1.4287e-72
GPX1	0.260973	4.41309e-151		FGD2	-0.255617	1.13131e-208
GCA	0.260325	5.56264e-201		GPSM3	-0.256135	5.05716e-98
APLP2	0.256911	7.42185e-196		ARPC1B	-0.258219	9.44546e-68
MGST1	0.254442	4.66629e-240		LTB	-0.258882	1.96599e-120
METTL9	0.253651	3.38026e-185		ANXA5	-0.259525	1.81349e-53
HNRNPDL	-0.251928	9.9262e-96		GPBAR1	-0.259803	3.68997e-203
EEF1B2	-0.253592	2.49406e-69		CSF1R	-0.260046	1.29209e-204
PSMB1	-0.254382	3.79343e-106		ASAH1	-0.260522	3.26487e-91
EIF3H	-0.255961	2.73705e-111		TMEM176B	-0.261091	6.68736e-54
UBE2L6	-0.25597	5.10589e-151		IRF1	-0.261164	3.15033e-123
IRF1	-0.25683	1.15209e-109		SPN	-0.261642	7.02364e-185
C1orf56	-0.25839	1.27733e-107		GIMAP4	-0.262018	2.31804e-83
SAP18	-0.259053	1.35563e-114		IFI6	-0.262685	9.59547e-116
PRELID1	-0.260247	3.09711e-68		SOD1	-0.262813	1.58827e-111
HNRNPA1	-0.260815	6.3222e-57		HCK	-0.264202	1.06645e-102
MYL12B	-0.261985	2.23877e-33		FCGRT	-0.264265	8.16617e-109
SKP1	-0.262089	3.70707e-86		CPVL	-0.265208	5.19933e-90
CLEC2B	-0.265158	8.69811e-185		NPM1	-0.266222	1.69412e-97
PSMB3	-0.266752	1.68319e-69		BCL2A1	-0.266604	1.42961e-114
GPBAR1	-0.26686	2.17193e-226		CIRBP	-0.268261	1.35091e-112
EVI2B	-0.26702	8.17937e-65		CD47	-0.269018	2.90011e-162
SOD1	-0.268358	9.81747e-113		TPI1	-0.269195	2.2443e-68
RNH1	-0.26873	2.62658e-125		CX3CR1	-0.270053	1.44632e-196
FGL2	-0.26892	7.85449e-61		CORO1A	-0.270373	3.87614e-52
S100A11	-0.269053	7.46429e-19		H2AFZ	-0.271801	2.48862e-76
CASP1	-0.269842	2.57494e-88		POU2F2	-0.272403	3.92133e-175
BID	-0.270567	4.13751e-134		OAZ1	-0.273502	1.01355e-68
PSMB10	-0.270861	6.17031e-164		VAMP8	-0.273659	1.65519e-61
CHCHD10	-0.271347	6.4977e-121		CYBB	-0.273672	6.26465e-90
CFL1	-0.272289	3.91733e-11		MYL12A	-0.274426	4.33152e-27
LGALS2	-0.272578	1.54632e-91		PTPRC	-0.277616	1.01029e-84
GLTSCR2	-0.274001	3.49253e-129		PSMB8	-0.27953	4.69505e-86
FCGRT	-0.27558	6.12069e-113		UQCRB	-0.286012	3.51068e-47
HLA-DMB	-0.277421	5.77884e-225		PABPC1	-0.286176	3.57675e-78
UQCRB	-0.277545	2.9385e-20		LRRC25	-0.286616	6.20193e-149
CTSC	-0.278974	4.29813e-105		CD48	-0.286695	7.62534e-95
HLA-DQA2	-0.281714	0		GNB2L1	-0.287463	3.35772e-120
HSPA8	-0.285327	4.64141e-126		ARHGDIB	-0.288801	2.79493e-29
GIMAP4	-0.288108	7.83917e-95		DOK2	-0.28908	2.16448e-166
CIRBP	-0.289287	1.11277e-143		GSTK1	-0.29065	2.13229e-127
ZFP36	-0.296506	1.39887e-71		EEF2	-0.29077	3.45383e-105
TYMP	-0.298775	1.33156e-21		MTSS1	-0.290802	0
AC090498.1	-0.299634	7.34483e-134		TYROBP	-0.292835	1.8678e-149
WARS	-0.302429	3.04833e-123		ZFP36	-0.295575	8.77429e-89
GIMAP7	-0.305536	1.41929e-100		CHCHD10	-0.296826	1.23339e-147
SRSF5	-0.30735	2.23151e-166		NDUFA4	-0.2993	7.37017e-81
GSTP1	-0.309882	3.56002e-114		CTSC	-0.300353	5.26887e-141
NPM1	-0.314485	4.81143e-131		EIF3E	-0.301362	1.99704e-140
LTB	-0.316289	7.92725e-203		S100A11	-0.303656	1.60372e-49
TPI1	-0.31974	1.3348e-97		HSPA8	-0.303727	5.14453e-141
BTF3	-0.320042	7.94415e-111		TYMP	-0.304234	8.30019e-55
TUBA1A	-0.320664	8.01309e-107		PSMA4	-0.304485	9.59008e-95
CPVL	-0.328988	1.10832e-139		NAAA	-0.307117	4.67179e-196
NDUFA4	-0.330807	2.89468e-97		TMSB10	-0.307447	5.06587e-150
ABI3	-0.331829	2.50984e-243		SH3BGRL	-0.308768	1.21776e-133
TMEM176B	-0.334629	1.17009e-47		CRIP1	-0.309835	1.33773e-130
PABPC1	-0.336609	5.32916e-96		ACTB	-0.310307	0.000962677
GBP2	-0.337301	2.25007e-196		ZNF706	-0.311303	4.23225e-183
GNB2L1	-0.339264	8.56023e-154		BID	-0.311759	2.93434e-178
ARPC2	-0.340885	2.15251e-75		UBC	-0.313843	5.48675e-28
LSP1	-0.342146	1.19071e-181		EIF1	-0.314025	7.76534e-131
ID2	-0.342276	1.04581e-106		GBP2	-0.316859	9.98715e-181
PILRA	-0.343673	7.53988e-206		LIMD2	-0.320301	3.77713e-157
ARHGDIB	-0.347576	2.58732e-25		LILRB2	-0.321213	1.45534e-140
PSMB8	-0.349471	4.5312e-138		LILRA5	-0.33228	2.34663e-121
LIMD2	-0.35322	2.96942e-204		PILRA	-0.333018	1.30789e-193
PSAP	-0.353889	4.02346e-40		EIF5A	-0.33583	4.11865e-224
PFN1	-0.360567	2.94923e-67		SPI1	-0.339659	1.75653e-109
EEF2	-0.360587	2.51698e-170		DUSP1	-0.341091	2.95811e-79
GSTK1	-0.367259	5.52703e-211		FKBP1A	-0.344343	9.4798e-128
PSMA4	-0.3679	1.03925e-138		PPDPF	-0.345329	4.9799e-115
EMP3	-0.371943	4.74041e-65		TUBA1A	-0.347293	1.25884e-145
CEBPB	-0.375287	3.35192e-52		IER2	-0.350129	1.27131e-110
KLF2	-0.378628	3.67898e-156		CSTB	-0.352815	7.73919e-116
CORO1A	-0.381062	1.76693e-109		CDC42SE1	-0.357865	8.89971e-208
DRAP1	-0.381197	3.81004e-177		FGL2	-0.360299	2.24014e-153
AP1S2	-0.394302	6.3717e-235		SLC25A5	-0.360914	2.22827e-150
EIF3E	-0.396733	5.71371e-241		UCP2	-0.360994	2.86569e-180
VAMP5	-0.396857	2.02029e-17		CD37	-0.371059	2.1099e-195
LINC01272	-0.398097	1.98852e-78		WARS	-0.371225	1.91936e-223
TXNIP	-0.398707	9.64605e-216		SLC25A6	-0.384669	6.63178e-191
CDKN1C	-0.399665	0		HLA-DMA	-0.396708	2.378e-222
CD37	-0.40404	7.46405e-245		ABI3	-0.403646	0
SLC25A5	-0.404522	1.7137e-198		PSME1	-0.405027	9.7128e-177
MYL12A	-0.405196	2.16228e-69		CTSS	-0.405136	3.97104e-122
IFI30	-0.409494	0		LILRA1	-0.407214	9.91239e-183
COTL1	-0.417333	4.6085e-45		ID2	-0.408817	7.45914e-194
HLA-E	-0.421364	2.60519e-140		HLA-A	-0.409188	4.36696e-76
SLC25A6	-0.431716	2.40196e-245		CARD16	-0.409559	3.55794e-202
PSME1	-0.434747	2.84098e-188		HLA-DQA1	-0.413558	0
CD68	-0.450947	2.66934e-182		EMP3	-0.417855	2.79209e-108
CARD16	-0.451508	8.41793e-242		UBB	-0.418226	6.63539e-151
TNFSF10	-0.452515	8.24727e-150		DRAP1	-0.418917	8.50251e-236
CTSS	-0.453558	3.86728e-108		HLA-E	-0.419994	2.26927e-167
PTMA	-0.459126	2.65675e-239		CDC42	-0.421917	2.11657e-254
FCN1	-0.463948	1.6874e-54		ARPC3	-0.422813	1.15872e-130
TUBA1B	-0.473532	7.4085e-122		CDKN1C	-0.425018	0
HLA-DQA1	-0.474856	0		IFI30	-0.430225	0
SERPINA1	-0.495161	4.23385e-71		C1orf162	-0.430628	1.9454e-205
ITM2B	-0.497324	1.25601e-185		TNFSF10	-0.434939	9.09107e-150
UBC	-0.497856	8.04456e-146		PRELID1	-0.435354	1.63394e-233
TMSB4X	-0.505666	2.78554e-146		NACA	-0.43835	1.17023e-170
ARPC3	-0.506784	2.77627e-160		PFN1	-0.440517	2.10797e-149
HLA-DMA	-0.508876	0		RP11-1143G9.4	-0.442988	2.93928e-09
RHOC	-0.509835	4.93668e-283		ARPC2	-0.444639	1.80624e-177
EEF1A1	-0.521006	5.121e-137		CD68	-0.456032	9.67541e-191
LY6E	-0.529476	1.10052e-274		KLF2	-0.460685	2.44653e-270
NPC2	-0.53638	1.06155e-219		HLA-DQB1	-0.461024	6.27897e-301
NACA	-0.538928	1.39457e-249		ITM2B	-0.482283	3.68217e-211
HLA-DQB1	-0.540857	0		C1orf56	-0.485408	0
IER2	-0.544507	3.99008e-277		PTMA	-0.487336	0
UBB	-0.575285	0		FTL	-0.493604	3.00677e-182
HLA-A	-0.580611	1.29509e-134		EEF1A1	-0.494604	4.22513e-164
RNASET2	-0.581765	0		TXNIP	-0.508408	0
PSMB9	-0.595706	0		PSAP	-0.513481	1.26828e-205
CALM2	-0.602325	7.41301e-283		PSMB9	-0.520127	1.34577e-251
FCER1G	-0.602344	1.74531e-102		CALM2	-0.530352	2.43839e-227
CFD	-0.619005	0		JUNB	-0.531973	1.69331e-288
MALAT1	-0.619166	0		SERPINA1	-0.538766	5.91467e-160
NAP1L1	-0.6258	0		RNASET2	-0.546703	5.86958e-294
IFITM2	-0.629491	1.17293e-156		CFD	-0.568286	1.81235e-303
JUNB	-0.638195	0		RHOC	-0.569425	0
FAM26F	-0.643235	2.00223e-296		TIMP1	-0.572722	9.75122e-163
CD52	-0.651497	0		TMSB4X	-0.572853	1.56425e-276
CST3	-0.657553	0		VAMP5	-0.591179	2.27277e-196
MS4A7	-0.67293	0		HLA-B	-0.596839	1.69576e-166
FTH1	-0.67377	0		CEBPB	-0.597497	1.21219e-286
YBX1	-0.676376	0		LINC01272	-0.60082	1.02754e-299
LST1	-0.731072	3.46164e-303		LY6E	-0.601117	0
PSME2	-0.783528	0		COTL1	-0.622698	1.40498e-233
AIF1	-0.793644	0		CD52	-0.63539	2.78177e-268
IFITM3	-0.81955	9.72263e-253		NPC2	-0.645643	0
HLA-B	-0.865874	0		NAP1L1	-0.646334	0
SAT1	-0.876743	6.77066e-283		TUBA1B	-0.647334	1.63597e-266
B2M	-0.979017	0		PSME2	-0.649414	3.81436e-236
HLA-C	-1.02136	0		CST3	-0.657345	0
HLA-DRB5	-1.02191	0		FCER1G	-0.69636	2.72784e-224
C1QA	-1.05861	1.18591e-139		MALAT1	-0.707491	0
C1QB	-1.09065	1.07673e-156		FAM26F	-0.710928	0
FCGR3A	-1.13108	0		YBX1	-0.757026	0
HLA-DPB1	-1.33051	0		HLA-C	-0.772477	7.44406e-232
HLA-DRB1	-1.3685	0		HLA-DRB5	-0.812869	0
CD74	-1.41514	0		MS4A7	-0.823467	0
HLA-DPA1	-1.43124	0		B2M	-0.833671	0
HLA-DRA	-1.45254	0		MT2A	-0.83421	0
				AIF1	-0.854806	0
				IFITM2	-0.919547	0
				LST1	-0.965998	0
				C1QB	-1.06289	1.13263e-117
				C1QA	-1.12652	3.38618e-198
				HLA-DRB1	-1.14425	0
				SAT1	-1.18475	0
				CD74	-1.18676	0
				HLA-DPB1	-1.24125	0
				IFITM3	-1.27185	0
				FTH1	-1.27697	0
				HLA-DRA	-1.30362	0
				FCGR3A	-1.30719	0
				HLA-DPA1	-1.33963	0
